# Supplementary material for: Enhancing gonorrhea surveillance in China by testing females in gynecology clinics: Lessons learned from a pilot survey
Source: PLoS One. 2020 Sep 10;15(9):e0238710. doi: 10.1371/journal.pone.0238710 (PMC7482913; doi:10.1371/journal.pone.0238710)
Supplement: S1 Dataset — (XLSX) [file pone.0238710.s001.xlsx]

## Sheet: Final results
Groups#		Reported cases			Tested sample number					Distribution of reported cases in different clinics																						Laboratory diagnosis methods*
	Hospitals									Male									Female
		Male	Female	M-F Ratio	Male	Positivity	Female	Positivity	M-F Ratio	Urologic surgery clinic	percentage	tested sample	Dermatology and STD clinic	percentage	tested sample	Other clinics（%）	percentage	tested sample	Gynecological clinic	percentage	tested sample	Dermatology and STD clinic	percentage	tested sample	Urologic surgery clinic	percentage	tested sample	Other clinics（%）	percentage	tested sample		Male	Female
Group 1	ChenXH	37	22	1.68182	109	0.33945	550	0.04	0.198182	31	0.837838	89	5	0.135135	18	1	0.027027	2	20	0.909091	536	2	0.0909091	6	0	0	1	0	0	7		1+2	2
	GuangJ	14	8	1.75	26	0.538462	223	0.0358744	0.116592	0	0	0	14	1	26	0	0		8	1	217	0	0	6	0	0	0	0	0			1+2+3	2+3
	GuZ	96	51	1.88235	393	0.244275	2390	0.0213389	0.164435	85	0.885417	345	10	0.104167	44	1	0.0104167	4	46	0.901961	2358	5	0.0980392	30	0	0	1	0	0	1		1+2	2
	Group 1 in total	147	81	1.81481	528	0.278409	3163	0.0256086	0.16693	116	0.789116		29	0.197279		2	0.0136054		74	0.91358		7	0.0864198		0	0		0	0
Group 2	RenY	26	12	2.16667	423	0.0614657	360	0.0333333	1.175	20	0.769231	177	6	0.230769	243	0	0	3	4	0.333333	32	8	0.666667	323	0	0	5	0	0	0		1+2	2
	SanJ	26	10	2.6	80	0.325	35	0.285714	2.28571	20	0.769231	66	6	0.230769	14	0	0		10	1	35	0	0	0	0	0	0	0	0			1+2	2
	LongD	11	4	2.75	42	0.261905	40	0.1	1.05	3	0.272727	10	8	0.727273	29	0	0	3	4	1	40	0	0	0	0	0	0	0	0	0		1+2	2
	DaY	26	8	3.25	70	0.371429	21	0.380952	3.33333	26	1	67	0	0		0	0	3	8	1	21	0	0		0	0	0	0	0	0		1+2	2
	SuHZ	43	11	3.90909	101	0.425743	105	0.104762	0.961905	31	0.72093	64	10	0.232558	33	2	0.0465116	4	5	0.454545	72	3	0.272727	32	3	0.272727	1	0	0	0		1+2	2
	HuangP	97	21	4.61905	210	0.461905	88	0.238636	2.38636	89	0.917526	136	7	0.0721649	72	1	0.0103093	2	19	0.904762	80	0	0	3	0	0		2	0.0952381	5		1+2+3	2+3
	Group 2 in total	229	66	3.4697	926	0.2473	649	0.101695	1.42681	189	0.825328		37	0.161572		3	0.0131004		50	0.757576		11	0.166667		3	0.0454545		2	0.030303
Group 3	NanL	22	3	7.33333	101	0.217822	956	0.00313808	0.105649	9	0.409091	26	13	0.590909	70	0	0	5	3	1	954	0	0	0	0	0	0	0	0	2		1+2	2
	ErY	39	5	7.8	258	0.151163	38	0.131579	6.78947	0	0		39	1	257	0	0	1	0	0		5	1	35	0	0		0	0	3		1+2	2
	NanQ	48	5	9.6	164	0.292683	136	0.0367647	1.20588	0	0		48	1	149	0	0	15	2	0.4	134	3	0.6	2	0	0		0	0			1+2	2
	MinZ	27	2	13.5	72	0.375	18	0.111111	4	3	0.111111	14	22	0.814815	56	2	0.0740741	2	2	1	18	0	0		0	0		0	0	0		1+2	2
	TanZ	55	4	13.75	86	0.639535	7	0.571429	12.2857	0	0		55	1	86	0	0		4	1	7	0	0	0	0	0		0	0			1+2	2
	SanX	31	2	15.5	59	0.525424	23	0.0869565	2.56522	16	0.516129	35	15	0.483871	22	0	0	2	2	1	23	0	0	0	0	0	0	0	0	0		1+2	2
	XiaoL	20	1	20	606	0.0330033	40	0.025	15.15	15	0.75	397	2	0.1	192	3	0.15	17	1	1	37	0	0	1	0	0	0	0	0	2		1+2+3	2+3
	KaiFQ	188	7	26.8571	757	0.248349	451	0.0155211	1.67849	181	0.962766	622	6	0.0319149	134	1	0.00531915	1	7	1	451	0	0	0	0	0	0	0	0			1+2	2
	DongS	135	5	27	451	0.299335	53	0.0943396	8.50943	0	0	0	134	0.992593	451	1	0.00740741		2	0.4	22	3	0.6	31	0	0	0	0	0			1+2	2
	ZhongYY	242	9	26.8889	2512	0.0963376	194	0.0463918	12.9485	231	0.954545	2470	10	0.0413223	35	1	0.00413223	7	5	0.555556	130	3	0.333333	37	0	0	0	1	0.111111	27		1+2+3	2+3
	GangK	89	3	29.6667	109	0.816514	185	0.0162162	0.589189	0	0		72	0.808989	83	17	0.191011	26	3	1	170	0	0	13	0	0		0	0	2		1+2	2
	XiQ	16	0	NA	32	0.5	1	0	32	9	0.5625	16	0	0		7	0.4375	16	0		1	0			0		0	0				1+2	2
	DongF	16	0	NA	172	0.0930233	430	0	0.4	3	0.1875	15	12	0.75	143	1	0.0625	14	0		411	0		16	0		2	0		1		1+2	2
	BanF	20	0	NA	67	0.298507	26	0	2.57692	12	0.6	31	0	0	0	8	0.4	36	0		22	0		0	0		1	0		3		1+2	2
	FuS	25	0	NA	38	0.657895	0	0	NA	23	0.92	32	0	0	3	2	0.08	3	0			0			0			0				1+2	2
	Group 3 in total	973	46	21.1522	5484	0.177425	2558	0.0179828	2.14386	502	0.51593		428	0.439877		43	0.0441932		31	0.673913		14	0.304348		0	0		1	0.0217391
Total	24 hospitals in total	1349	193	6.98964	6938	0.194436	6370	0.0302983	1.08917	807	0.598221	4612	494	0.366197	2160	48	0.0355819	166	155	0.803109	5771	32	0.165803	535	3	0.015544	11	3	0.015544	53
#Groups: Group1, M-F ratio<2; Group2, M-F ratio between 2 to 5; Group 3, M-F ratio>5.
*Laboratory diagnosis methods: 1.Microscopy; 2. Culture; 3.NAATs
